# Supplementary material for: Cloud BioLinux: pre-configured and on-demand bioinformatics computing for the genomics community
Source: BMC Bioinformatics. 2012 Mar 19;13:42. doi: 10.1186/1471-2105-13-42 (PMC3372431; doi:10.1186/1471-2105-13-42)
Supplement: Additional file 1 — Supplementary 1 Cloud BioLinux software documentation in the form of a mini, self-contained website. Users need to download and uncompress the .zip file, and open through a web browser the "index.html" file available on the main directory. (ZIP 1823 kb). [file 1471-2105-13-42-S1.ZIP]

Archive with 1,509 entries (1,255 files):
- Cloud-BioLinux-Package-Documentation/.git/logs/refs/remotes/origin/master
- Cloud-BioLinux-Package-Documentation/.git/logs/refs/heads/master
- Cloud-BioLinux-Package-Documentation/.git/refs/remotes/origin/master
- Cloud-BioLinux-Package-Documentation/.git/refs/remotes/origin/HEAD
- Cloud-BioLinux-Package-Documentation/.git/logs/refs/._heads
- Cloud-BioLinux-Package-Documentation/.git/objects/72/0386a98edef8f1a7cc2fb0a2b872a7756f8979
- Cloud-BioLinux-Package-Documentation/.git/objects/f7/212da25e31d641c71ea084e95f755b9bea7851
- Cloud-BioLinux-Package-Documentation/.git/objects/f7/7df05f8e0de85cd5df446cacb913c019e8f028
- Cloud-BioLinux-Package-Documentation/.git/objects/00/884397e7ca982ccd199e6fdb56b1b2de65c35b
- Cloud-BioLinux-Package-Documentation/.git/objects/00/28f74bfb7a830d9361b55bb7837b2e2599f446
- Cloud-BioLinux-Package-Documentation/.git/objects/94/a09485361749277a4e42663e59babbf856b00f
- Cloud-BioLinux-Package-Documentation/.git/objects/30/b2c25e990c6fbb6e5b83fedc7bbc5a2545096f
- Cloud-BioLinux-Package-Documentation/.git/objects/30/2d480bb2eba48e51ae9f902b70c75336aae063
- Cloud-BioLinux-Package-Documentation/.git/objects/13/23457a842b1f91d645d4712b80f348445ba841
- Cloud-BioLinux-Package-Documentation/.git/objects/02/2c98a300cb70a0f29330c5b55cf1f863c4f9c2
- Cloud-BioLinux-Package-Documentation/.git/objects/02/19583a3ed289d50d0b45fd93f029b9ee385911
- Cloud-BioLinux-Package-Documentation/.git/objects/02/720cd23397433d7a4b980e14f3851ac58f8fc2
- Cloud-BioLinux-Package-Documentation/.git/objects/02/ec4e317f7398b2b4209bdda00a768247a4091e
- Cloud-BioLinux-Package-Documentation/.git/objects/ce/2b7d6e4b8b6df1348141ce0edf90f95bb976ad
- Cloud-BioLinux-Package-Documentation/.git/objects/ce/9e04f3a0425e760ab392ced6fc856d81e77a0a
- Cloud-BioLinux-Package-Documentation/.git/objects/d7/356c66eb775e3747825a19f159ba12256ef5f5
- Cloud-BioLinux-Package-Documentation/.git/objects/d7/86ca9880aee6530d9083e89bd6e37053425ca8
- Cloud-BioLinux-Package-Documentation/.git/objects/d7/a2bb57dad20b3c1cc392df7f0161c2a614e45a
- Cloud-BioLinux-Package-Documentation/.git/objects/d7/a1facc64eac64b43cb15ece921e42eb5f4ebbf
- Cloud-BioLinux-Package-Documentation/.git/objects/d7/da7664217cd6706ba2df9a27d11cf6f1a18d50
- Cloud-BioLinux-Package-Documentation/.git/objects/e3/49300a3bd5f5bbe71e35c668bd8f4d818de174
- Cloud-BioLinux-Package-Documentation/.git/objects/18/a466217c18d4bac631cf230f5a2fa2fb4a195e
- Cloud-BioLinux-Package-Documentation/.git/objects/18/4fa9ad979ac1c0e5d0b2437a6e89bea3fc6861
- Cloud-BioLinux-Package-Documentation/.git/objects/18/9863b089eba8950a0a183ed26f8f13f82fa4eb
- Cloud-BioLinux-Package-Documentation/.git/objects/be/7f090ebbeeafff0f92ecd59ab925886f341631
- Cloud-BioLinux-Package-Documentation/.git/objects/d8/64b8a0d9a225cfcd2598f20bbd7c734bad9666
- Cloud-BioLinux-Package-Documentation/.git/objects/64/362ff42130868f7c85ab0921f8aa34006b33ac
- Cloud-BioLinux-Package-Documentation/.git/objects/64/d5ac315fd5e5af6de3c0ffd9a2b235f36fd8df
- Cloud-BioLinux-Package-Documentation/.git/objects/44/81a136f5eb7f8bb895a46c2e6aaf1fd5b1dc50
- Cloud-BioLinux-Package-Documentation/.git/objects/44/208719421923387288cbe6c5134a0ca6895978
- Cloud-BioLinux-Package-Documentation/.git/objects/7a/accd5e61768ee36db6ae398f089b79d69341d3
- Cloud-BioLinux-Package-Documentation/.git/objects/7a/1373272dd60f6cfc1e664e25411e3a5aa51657
- Cloud-BioLinux-Package-Documentation/.git/objects/26/ddd70f7aa0cbffc7b97eff1ddcaec5f02e8a63
- Cloud-BioLinux-Package-Documentation/.git/objects/26/1e2bd25f0f307f972f43d50fe2b272db5de799
- Cloud-BioLinux-Package-Documentation/.git/objects/df/867d4b5e9adb4f82ec7b3d5aec3c8925f36ba1
- Cloud-BioLinux-Package-Documentation/.git/objects/df/a85690f5e2a146f307802ca60e05eee2bedf1f
- Cloud-BioLinux-Package-Documentation/.git/objects/df/41fc464d6bac0bd6e835a8bd50f451dead2b17
- Cloud-BioLinux-Package-Documentation/.git/objects/df/d5bebfd0c2ea1e9b00a2f276b6795b02a2c452
- Cloud-BioLinux-Package-Documentation/.git/objects/df/7d0f6fae756e1292bb5bb1f28704d7b335f7ef
- Cloud-BioLinux-Package-Documentation/.git/objects/2f/1a3d817fc39128937c78ddafc843f8be5baeeb
- Cloud-BioLinux-Package-Documentation/.git/objects/2f/ae686ac268397596e1f0808ed258b84b27251b
- Cloud-BioLinux-Package-Documentation/.git/objects/3b/12344cff4cbf0dbd95962d828c9f9fb22e5d5c
- Cloud-BioLinux-Package-Documentation/.git/objects/3b/c66500ddeb8cc0d7ac48a2996193dbf6adbdd6
- Cloud-BioLinux-Package-Documentation/.git/objects/3b/32094a96d52b865ecf60133976ce1a0b05a265
- Cloud-BioLinux-Package-Documentation/.git/objects/b5/5cd8d863ad50df911602a03c1a5349abbe6860
- Cloud-BioLinux-Package-Documentation/.git/objects/b5/5277ea60faf303ac4842a8e1ca978d642bafd6
- Cloud-BioLinux-Package-Documentation/.git/objects/b5/7b7a63865e0a86d5fdd69445ef9d0ae7afaa9a
- Cloud-BioLinux-Package-Documentation/.git/objects/b5/2913109e2ffd35c4b01c964f9e0460c812f3d4
- Cloud-BioLinux-Package-Documentation/.git/objects/b5/0f250947312572073a0b881258cb9f232a7979
- Cloud-BioLinux-Package-Documentation/.git/objects/b5/c8a0d7e14081fd78b426b0a139e2da13498842
- Cloud-BioLinux-Package-Documentation/.git/objects/9c/9dac373b6df8895d0812553a91ad7c615d9e14
- Cloud-BioLinux-Package-Documentation/.git/objects/9c/8346e01243d242657501610338446bfba332a0
- Cloud-BioLinux-Package-Documentation/.git/objects/9c/943d9f212459c4443b073badf343e51a7c2d6e
- Cloud-BioLinux-Package-Documentation/.git/objects/6b/a111a5070a42a45ec7fad08d3fa3b539dd8401
- Cloud-BioLinux-Package-Documentation/.git/objects/6b/ce6deaf66fcf73105cc69ecab9fc03445f5b54
- Cloud-BioLinux-Package-Documentation/.git/objects/6b/517289e2c3c09b7831844ecfdef2a6aa17122c
- Cloud-BioLinux-Package-Documentation/.git/objects/83/e53a0d55286fbdc43eeb010ddbf0712eaeb136
- Cloud-BioLinux-Package-Documentation/.git/objects/83/cd86a92c7dd8c7fd39d34606c3925f0315d38b
- Cloud-BioLinux-Package-Documentation/.git/objects/14/97bad759bafc878a309792c21bf4813ef2e9f2
- Cloud-BioLinux-Package-Documentation/.git/objects/14/f48762959bbd5e86f3af0d03bbab81117f9faf
- Cloud-BioLinux-Package-Documentation/.git/objects/8d/8306d864cf6f0289cb0c6694dc6025a4487647
- Cloud-BioLinux-Package-Documentation/.git/objects/8d/d265f42f7d5d7b0654f6f1c8064b47d0e7f53c
- Cloud-BioLinux-Package-Documentation/.git/objects/8d/009316478d79a445d704af921bff713a6e94eb
- Cloud-BioLinux-Package-Documentation/.git/objects/8d/9987ea9f563bbdf0c2a7b31acd433bb9d40a29
- Cloud-BioLinux-Package-Documentation/.git/objects/a4/1200655b0621f279caf20ebc275814f20048e0
- Cloud-BioLinux-Package-Documentation/.git/objects/87/480bcb5e0cedf835a1ef9f5c7e91082f754a6d
- Cloud-BioLinux-Package-Documentation/.git/objects/87/7b180efc48fa598c0e5f7a63a8b3cdced3ca5a
- Cloud-BioLinux-Package-Documentation/.git/objects/87/e245b712d5bf9afda3948269785857459ac218
- Cloud-BioLinux-Package-Documentation/.git/objects/fc/d2813d2a16ffbe4a665d9d0a18d98a13a2e999
- Cloud-BioLinux-Package-Documentation/.git/objects/fc/237248db24ee91fd19499d8904bc55cac6b4b3
- Cloud-BioLinux-Package-Documentation/.git/objects/fc/032c13ac0bc9dec75fe6af5ffbfc361212e723
- Cloud-BioLinux-Package-Documentation/.git/objects/74/12eb425ac3eba4388c81aea9b2898adb4ebad1
- Cloud-BioLinux-Package-Documentation/.git/objects/74/c4fc97de46babc5eee498ac1864e604c2aac79
- Cloud-BioLinux-Package-Documentation/.git/objects/74/76757743c0b77480b5196d627ef706db3a4f06
- Cloud-BioLinux-Package-Documentation/.git/objects/74/92595f16078cc65b0c320f6f301f4f92300787
- Cloud-BioLinux-Package-Documentation/.git/objects/74/fa4748f7a55dea087ea0880e5737738d76b490
- Cloud-BioLinux-Package-Documentation/.git/objects/74/3484cd49149e5e998cfe340fd0dd5ed0664fcc
- Cloud-BioLinux-Package-Documentation/.git/objects/63/768dfa62ca9afe59ea4458d46617385751bcba
- Cloud-BioLinux-Package-Documentation/.git/objects/63/acc98100f2ceee010a67c69ca4165926a31a02
- Cloud-BioLinux-Package-Documentation/.git/objects/d6/aaa76fd354fe33115e93cd93d16b5b4fdeecd9
- Cloud-BioLinux-Package-Documentation/.git/objects/d6/7280c5f7912acad87bb12598fd18fb549eedd2
- Cloud-BioLinux-Package-Documentation/.git/objects/e2/036550e07d046338a6bf780fd8c414ff501ca5
- Cloud-BioLinux-Package-Documentation/.git/objects/e2/5729557da36329459c747027f7f5a04567f509
- Cloud-BioLinux-Package-Documentation/.git/objects/90/ce4fc2c12cb3dc81d5d777f2a739788e225d91
- Cloud-BioLinux-Package-Documentation/.git/objects/1c/e5682e1870570a2e2f73b1692d4eafb80bca98
- Cloud-BioLinux-Package-Documentation/.git/objects/1c/24ea79bf40f732adb844c435a5d3c675851c97
- Cloud-BioLinux-Package-Documentation/.git/objects/42/7bb73f34149bb8a69d14388a93df49c3952c29
- Cloud-BioLinux-Package-Documentation/.git/objects/d3/ad17671a4dbf5e113c1cff3111ac1b59c14581
- Cloud-BioLinux-Package-Documentation/.git/objects/d3/1483e1ed191abf66c66289b7cab7bb4a75c958
- Cloud-BioLinux-Package-Documentation/.git/objects/d3/218741dc34f438af36245e82efab17843320c4
- Cloud-BioLinux-Package-Documentation/.git/objects/9f/de87476416ab0a978313f933e33589059bdc53
- Cloud-BioLinux-Package-Documentation/.git/objects/9f/27265af402fa4d62df3c0e4eca719338411f15
- Cloud-BioLinux-Package-Documentation/.git/objects/9f/d100bd6b1ea88790fe1199c2b3ec5afb7234f9
- Cloud-BioLinux-Package-Documentation/.git/objects/c3/4f41975ff4241e71f39fdcb5f18e26f8155943
- Cloud-BioLinux-Package-Documentation/.git/objects/c3/f508bc2e833893f039502016e04fa5dbb22c8d
- Cloud-BioLinux-Package-Documentation/.git/objects/c3/eeecb2bcb6b72e41d0aaf4a59b62831858b230
- Cloud-BioLinux-Package-Documentation/.git/objects/28/f704e53089bdd2738a2d557acafc5a83086f96
- Cloud-BioLinux-Package-Documentation/.git/objects/28/a84039a0b023f652e6cdf8a367ee4215f10265
- Cloud-BioLinux-Package-Documentation/.git/objects/28/0722e405a5b38f80e483a7d0ce30b880f01c01
- Cloud-BioLinux-Package-Documentation/.git/objects/4f/d7335e3e40991a7fa104ee7a9e1fe546429dc7
- Cloud-BioLinux-Package-Documentation/.git/objects/4f/1c3856c9fa95e2b9442b6580d4f16135cc8d14
- Cloud-BioLinux-Package-Documentation/.git/objects/4f/e0a6f285fa6a097dc35498783244c8e08c76fe
- Cloud-BioLinux-Package-Documentation/.git/objects/0c/0d85dd13d4f41c74dedd5a78b133b31ecb543e
- Cloud-BioLinux-Package-Documentation/.git/objects/0c/3f7185c1e75254e0a3a28952a187fa5eb9833e
- Cloud-BioLinux-Package-Documentation/.git/objects/0c/3ef2f22339fa959ce7bdeafc9e4c68a154a908
- Cloud-BioLinux-Package-Documentation/.git/objects/0c/35426b6da3a9a81d1dae5e79797195d3f80b1a
- Cloud-BioLinux-Package-Documentation/.git/objects/71/1e6e4000656c28fe9698c5a907b2cebd857a05
- Cloud-BioLinux-Package-Documentation/.git/objects/71/be2ee994d576d9e2a53f1c1336a53e6a00bead
- Cloud-BioLinux-Package-Documentation/.git/objects/1a/72edc2ad4799ed69b36faa565810de8537074e
- Cloud-BioLinux-Package-Documentation/.git/objects/1a/2f338d3ca52bb2a0db3925183f2aa46ac9deb0
- Cloud-BioLinux-Package-Documentation/.git/objects/1a/73c1989c6675a149eb7d6d9a5baf6987533d22
- Cloud-BioLinux-Package-Documentation/.git/objects/37/bb52b593afab2b8e8176abafc749b23ac21e60
- Cloud-BioLinux-Package-Documentation/.git/objects/ad/d3fecfe87faf38556418064bf1d445482c80fb
- Cloud-BioLinux-Package-Documentation/.git/objects/aa/7e2c928816ed4cd939fc35aacdfadb9ae94955
- Cloud-BioLinux-Package-Documentation/.git/objects/aa/8c9662722a76604af0382fa467f5c805664198
- Cloud-BioLinux-Package-Documentation/.git/objects/aa/6e1e0f457cf2a250ecf55d7b49d9b3d7c31107
- Cloud-BioLinux-Package-Documentation/.git/objects/7e/69af1b26b531e6e206f4b2d36f7c473f661214
- Cloud-BioLinux-Package-Documentation/.git/objects/80/5f2c9653f070a7a643a05c025d0a7de9b82919
- Cloud-BioLinux-Package-Documentation/.git/objects/80/12238b4033247b055e709dac62e4ebc674265b
- Cloud-BioLinux-Package-Documentation/.git/objects/8f/dfc291b00abf51bab7c85d31af71d0bcb04c3b
- Cloud-BioLinux-Package-Documentation/.git/objects/8f/f197e4f78422c48c7b7e8726d34a0f8695056b
- Cloud-BioLinux-Package-Documentation/.git/objects/8f/0f102b06bf499cf59a8a65e47fc0f843df3c69
- Cloud-BioLinux-Package-Documentation/.git/objects/8f/947c6140c6c8e537ca11732b5d1f27fcf89684
- Cloud-BioLinux-Package-Documentation/.git/objects/60/b1e60bd2aac3406d26a428e2527021c0680893
- Cloud-BioLinux-Package-Documentation/.git/objects/60/741caf63ab9d6af375040d725de9bf23a68dcf
- Cloud-BioLinux-Package-Documentation/.git/objects/0f/3d446fd04b55452321931840870ad7a1bfdd9d
- Cloud-BioLinux-Package-Documentation/.git/objects/0f/2015788d5f3231f07ebd53c949c2aa11dd492c
- Cloud-BioLinux-Package-Documentation/.git/objects/e9/53f4b8cd880b304b554ded3fd5347d9eba856b
- Cloud-BioLinux-Package-Documentation/.git/objects/c4/f0134c2e2f4bb6c5b8bba6ebcb4b25de63665a
- Cloud-BioLinux-Package-Documentation/.git/objects/c4/503bd63fa987ebc7fc7d3a9d1da40dbc88acd4
- Cloud-BioLinux-Package-Documentation/.git/objects/c4/4e60a01b00a332dfb27a74a61af7bbe808647c
- Cloud-BioLinux-Package-Documentation/.git/objects/d9/2afda353529d72005aa23d756592bd29a29bb5
- Cloud-BioLinux-Package-Documentation/.git/objects/d9/9467884d6b6433157155b44bac6141fa3f786b
- Cloud-BioLinux-Package-Documentation/.git/objects/f2/b0266eaa181485d239136b956fbc8637a2fb17
- Cloud-BioLinux-Package-Documentation/.git/objects/86/7a9be8c6ca3a4feb472b8e4e3b69726abe620f
- Cloud-BioLinux-Package-Documentation/.git/objects/86/f4d2d6622544627329ec333424f54ef77c5409
- Cloud-BioLinux-Package-Documentation/.git/objects/86/d67e7663a4dd240ab8b40f258b430c7da8574c
- Cloud-BioLinux-Package-Documentation/.git/objects/86/eceaca42b2dd88e64ee2f9f95222faaf322ca4
- Cloud-BioLinux-Package-Documentation/.git/objects/0e/29800d1942da6fcb97c22ba8655dae7bd96f44
- Cloud-BioLinux-Package-Documentation/.git/objects/0e/90844914b0a0a2209d505da52b210263c2b75a
- Cloud-BioLinux-Package-Documentation/.git/objects/0e/54895d0fa5cd8727e079d350877b5f0c6ec935
- Cloud-BioLinux-Package-Documentation/.git/objects/5d/33b1f7bb7d51db1b8f5e4e0501241fb6cf7f1e
- Cloud-BioLinux-Package-Documentation/.git/objects/fe/31e4c5dfc2010e61bd0ba90a1e345d64a73eb9
- Cloud-BioLinux-Package-Documentation/.git/objects/fe/7b366373c304e5afbb149b04320d4e58e804ac
- Cloud-BioLinux-Package-Documentation/.git/objects/fe/0490a242b6fc4198237ef0e6635e0998927ce5
- Cloud-BioLinux-Package-Documentation/.git/objects/fe/7b27943a1e3a041cd51b69a0d3e62f57e4e8c3
- Cloud-BioLinux-Package-Documentation/.git/objects/d2/9b6a4ee3024ffffde3b6b5070a1fcf3f3bb336
- Cloud-BioLinux-Package-Documentation/.git/objects/d2/85bc643f52657853f7a8400bc4a0ff2bae7fd5
- Cloud-BioLinux-Package-Documentation/.git/objects/bf/bcb883a9e0cdba9abbd54cabdaa9900fdb6257
- Cloud-BioLinux-Package-Documentation/.git/objects/bf/427e50f166bdd7ea13fd0793a69f982b3d2bd1
- Cloud-BioLinux-Package-Documentation/.git/objects/7b/98ef78e3e42339ef27188fe6f964254b70b71a
- Cloud-BioLinux-Package-Documentation/.git/objects/7b/18e6cff0bf048eb0d6c472aec2e3a339bc4319
- Cloud-BioLinux-Package-Documentation/.git/objects/1f/d6f707a3cc250791bec64b83bdee0e0b8a8ac8
- Cloud-BioLinux-Package-Documentation/.git/objects/1f/d0dd309c028b4086c8f6b583fc62666d321de3
- Cloud-BioLinux-Package-Documentation/.git/objects/1f/13f24de2d6324c4431b66ba0188de5cf6b2d2d
- Cloud-BioLinux-Package-Documentation/.git/objects/66/687486a47ae8a6be745999965bdafb9022aaa8
- Cloud-BioLinux-Package-Documentation/.git/objects/0d/ff4c8c0c90c9f732fb59eb72d90890370d7ae7
- Cloud-BioLinux-Package-Documentation/.git/objects/0d/8b57fd693c7084be04f9631859d446a7e59ba7
- Cloud-BioLinux-Package-Documentation/.git/objects/0d/ed04817e01b0c45ecb10a60e6bb7869b761069
- Cloud-BioLinux-Package-Documentation/.git/objects/0d/44c4aa5def5d6be357d05dea5e8f10041eba40
- Cloud-BioLinux-Package-Documentation/.git/objects/cc/b2f6d24b922179261adf4421681fe4ef760219
- Cloud-BioLinux-Package-Documentation/.git/objects/cc/2c5659f99934ccf2abe329aa259a3ee1759e8c
- Cloud-BioLinux-Package-Documentation/.git/objects/38/44315670070d7299b7417ba0cbe547b14036cc
- Cloud-BioLinux-Package-Documentation/.git/objects/38/f4dcaa1b4e234e6c97f9ccb102d623bc38bae6
- Cloud-BioLinux-Package-Documentation/.git/objects/2d/529f245a662b158491d5d6e07c00248b520bcd
- Cloud-BioLinux-Package-Documentation/.git/objects/2d/ce04275b323d7236bc9f8f7c567c5cf08baf4f
- Cloud-BioLinux-Package-Documentation/.git/objects/2d/0cb157708d9180654b432276ed09acb4e60d57
- Cloud-BioLinux-Package-Documentation/.git/objects/f1/7658f46d7610f46da5f10971558528ea15f0d2
- Cloud-BioLinux-Package-Documentation/.git/objects/f1/ea1b90cbe9e704a95575fb913dba6757a2a485
- Cloud-BioLinux-Package-Documentation/.git/objects/f1/531a9b814a7b8c2f2abf52c5baef25ccc257d1
- Cloud-BioLinux-Package-Documentation/.git/objects/69/7491b04eb14e525019ee91c5613949473ce0ed
- Cloud-BioLinux-Package-Documentation/.git/objects/69/184b196d5ba136b5c026ba34fcd630822d1e68
- Cloud-BioLinux-Package-Documentation/.git/objects/4d/fad4dfef16a3fd0715bcb987167d5a1b0e865c
- Cloud-BioLinux-Package-Documentation/.git/objects/af/e7ede669ba49e9984a9c67d0673a2578f529f5
- Cloud-BioLinux-Package-Documentation/.git/objects/09/ff2b2cb3309d2649ba7df9c04145e21cd080dc
- Cloud-BioLinux-Package-Documentation/.git/objects/23/fa0c64767eabcaa31bc2be9766f732db276c96
- Cloud-BioLinux-Package-Documentation/.git/objects/23/42631163503b6b810db3913172a3a64373f4f9
- Cloud-BioLinux-Package-Documentation/.git/objects/9d/a8c9ba5632b8cd919416b602aa3a64d2b7f729
- Cloud-BioLinux-Package-Documentation/.git/objects/9d/c266c5b39e4967198ffa02f5d79dacd377717c
- Cloud-BioLinux-Package-Documentation/.git/objects/ab/971bb43dda9199d7fe59773a6caee8578f8c46
- Cloud-BioLinux-Package-Documentation/.git/objects/a9/a062bcde2abf509e48543083d513fdbb8f8c19
- Cloud-BioLinux-Package-Documentation/.git/objects/a9/3d5f39f4c10568c19a7a16b9d05feb6f08ba0c
- Cloud-BioLinux-Package-Documentation/.git/objects/ff/ca84098b5baf78b1627b552de275ed33f6e18a
- Cloud-BioLinux-Package-Documentation/.git/objects/ff/9fdba0e4c11bcded505e42cbd04f1624823d34
- Cloud-BioLinux-Package-Documentation/.git/objects/32/ebcfdf2d35ae1cbbe2afce332ec04f22e72614
- Cloud-BioLinux-Package-Documentation/.git/objects/32/6dda3a048e198d7cf0d9ecba36f3412d86e095
- Cloud-BioLinux-Package-Documentation/.git/objects/32/786fb9bb571044b7494ab5fc189fe869f948f8
- Cloud-BioLinux-Package-Documentation/.git/objects/b4/463da6f8a47a8e563375493e11b34c7a807c03
- Cloud-BioLinux-Package-Documentation/.git/objects/c0/1e3202d75bcc150b417d8f2b8c28170a43c560
- Cloud-BioLinux-Package-Documentation/.git/objects/c0/0bde4646b708003da1791fdb284de5ec0951f7
- Cloud-BioLinux-Package-Documentation/.git/objects/c0/53bb50bd339b0af816691bf7b17feadc898d31
- Cloud-BioLinux-Package-Documentation/.git/objects/0b/a07427e2c3e07d5a9d6100e0fc252100672e9c
- Cloud-BioLinux-Package-Documentation/.git/objects/a3/e93f60aea83e8c58728795ef8e3aa76ba51745
- Cloud-BioLinux-Package-Documentation/.git/objects/a3/4d7da2abb4a5973b03dcd9c3d5c8a142b56b92
- Cloud-BioLinux-Package-Documentation/.git/objects/1e/e99b68c2a247211cb8045d5c0578aadbdc7460
- Cloud-BioLinux-Package-Documentation/.git/objects/1e/752bff2cd9b81709adb1fe8131134f0a3974f1
- Cloud-BioLinux-Package-Documentation/.git/objects/22/42e88ffe215f76011508af41f7e10dd0e09c1b
- Cloud-BioLinux-Package-Documentation/.git/objects/22/c91eee029994f1a8405c5927a8cee9d3a015d3
- Cloud-BioLinux-Package-Documentation/.git/objects/07/ec8841d3ecf4866c15da305c394cda22bcb5e8
- Cloud-BioLinux-Package-Documentation/.git/objects/07/0bca1bcb9c34cd7f38811ee85b849999fb01b2
- Cloud-BioLinux-Package-Documentation/.git/objects/08/6af99c6e9b3d604ecf50781db95258d02ab723
- Cloud-BioLinux-Package-Documentation/.git/objects/08/34e04b1c4880f8886d765df626a91a141e2097
- Cloud-BioLinux-Package-Documentation/.git/objects/4e/f55767308fc27160531f9f75676b2ce7b11876
- Cloud-BioLinux-Package-Documentation/.git/objects/62/06b16a2ab0799bbd569c7cd591f4c406a47258
- Cloud-BioLinux-Package-Documentation/.git/objects/9e/e891c1f64899c466de421cbadd32001da811d4
- Cloud-BioLinux-Package-Documentation/.git/objects/9e/0d1517fd59acb683116a5b2e79ded829319373
- Cloud-BioLinux-Package-Documentation/.git/objects/12/1280e263decb7d09cf19e03fa0a15840fcb689
- Cloud-BioLinux-Package-Documentation/.git/objects/1b/8ba682eec62152a554adbc7b3088ed4765068b
- Cloud-BioLinux-Package-Documentation/.git/objects/ae/17c50bebf57339b2543b76e036c584212ef9c4
- Cloud-BioLinux-Package-Documentation/.git/objects/ae/fe95fa7d2d28dc6273e5af928370a19dccdb86
- Cloud-BioLinux-Package-Documentation/.git/objects/9a/b7c5dc1fc11cccbc0a5d78d6301433bc5d6946
- Cloud-BioLinux-Package-Documentation/.git/objects/9a/8d1178118a29e8d5224dc3a8ce88e076340301
- Cloud-BioLinux-Package-Documentation/.git/objects/7f/aa4b65328adfe9a82b7fa66d1698b9cfd9f714
- Cloud-BioLinux-Package-Documentation/.git/objects/7f/5c23088526b78e9d683f7708f689eade0e0ab4
- Cloud-BioLinux-Package-Documentation/.git/objects/bc/61e2d4fc6d0c99949b5db21e25ff1eab4e3975
- Cloud-BioLinux-Package-Documentation/.git/objects/98/f4923197f3d2340f80778bb8196f6ede01b7be
- Cloud-BioLinux-Package-Documentation/.git/objects/98/3f0e0ded1070779e9a4897302f55a26b88eb7b
- Cloud-BioLinux-Package-Documentation/.git/objects/98/fadcfdf705fc3409e8990c692ac8e2017f95ad
- Cloud-BioLinux-Package-Documentation/.git/objects/61/e266b933d77756007819cf4436c15ca9944140
- Cloud-BioLinux-Package-Documentation/.git/objects/15/a2ee65cc4444c17386825acf5961f2ec9c0e3c
- Cloud-BioLinux-Package-Documentation/.git/objects/c1/a236ae88e076b89d5d34d034f019e333ff0d4e
- Cloud-BioLinux-Package-Documentation/.git/objects/c6/9e735d189b616f046dd7c13ef366c3cd881f26
- Cloud-BioLinux-Package-Documentation/.git/objects/c7/40b57c3d4bf73b42a0ef2fe2939640f636d3b3
- Cloud-BioLinux-Package-Documentation/.git/objects/04/95d8550fead2985d4e42d3ca9983861f36a2cf
- Cloud-BioLinux-Package-Documentation/.git/objects/33/359e9bbe87c8255b4b349b42817403137f4828
- Cloud-BioLinux-Package-Documentation/.git/objects/c8/da82f4991d4e2179a86c6d67c1ff4bf437067c
- Cloud-BioLinux-Package-Documentation/.git/objects/b9/b069317b248922c8f876a52acc669e3f6b599a
- Cloud-BioLinux-Package-Documentation/.git/objects/84/fcc4915b39322f3e1f34ed456822b6471924d4
- Cloud-BioLinux-Package-Documentation/.git/objects/pack/pack-19d5b7837fe3e15ad33de4a10ce3e30a9a7d87a3.pack
- Cloud-BioLinux-Package-Documentation/.git/objects/pack/pack-19d5b7837fe3e15ad33de4a10ce3e30a9a7d87a3.idx
- Cloud-BioLinux-Package-Documentation/.git/objects/47/1cb4a14a23134179fb159b8fba2cd2bae3ef6b
- Cloud-BioLinux-Package-Documentation/.git/objects/47/31501ddae76ade85212d5fa731cfda6af62c2a
- Cloud-BioLinux-Package-Documentation/.git/objects/59/f3229f1830265859627ee12835403063f1fe44
- Cloud-BioLinux-Package-Documentation/.git/objects/59/a0f5831fc10e94107a5812ba05816d506a5dcc
- Cloud-BioLinux-Package-Documentation/.git/objects/59/89eb23006456e21b9130a81c58dd844bb59ac4
- Cloud-BioLinux-Package-Documentation/.git/objects/3d/788609f84a13ceed41754bf5953f721e1e14b4
- Cloud-BioLinux-Package-Documentation/.git/objects/3d/0832b0df5a23170adb3ea18823dbd6e81e441c
- Cloud-BioLinux-Package-Documentation/.git/objects/3d/e8d08b5bd175a246bb6e5db44dfb5b7e86d1dc
- Cloud-BioLinux-Package-Documentation/.git/objects/03/d23800a4cf8e2de1c8a27cb641463223ac34e6
- Cloud-BioLinux-Package-Documentation/.git/objects/03/509cb187e4a8ccfd187abba16d744bf244409e
- Cloud-BioLinux-Package-Documentation/.git/objects/03/b809b477a87a7966f786c01548b524edea9cc5
- Cloud-BioLinux-Package-Documentation/.git/objects/c5/10df863b8e1a185eef1251de5eee4de084b57c
- Cloud-BioLinux-Package-Documentation/.git/objects/c5/ec663b800ff18bd471c53a63271f75b5920832
- Cloud-BioLinux-Package-Documentation/.git/objects/c5/61ac7b4c21e61838097e6529c94a51c6665946
- Cloud-BioLinux-Package-Documentation/.git/objects/c5/de89a9384cc6423b60eefaea256c8428d39bc8
- Cloud-BioLinux-Package-Documentation/.git/objects/55/c64a2c269801e95ac60ce8468d3337cb5674b9
- Cloud-BioLinux-Package-Documentation/.git/objects/55/e2de1ab0038db64a4dde1ab6af39c64e16c554
- Cloud-BioLinux-Package-Documentation/.git/objects/55/a3853f0ad144edc803f548dd79f560ab7f34c3
- Cloud-BioLinux-Package-Documentation/.git/objects/d1/c2a0c603e90b8b37cbddc418cb4ee037ce8de7
- Cloud-BioLinux-Package-Documentation/.git/objects/d1/869350c634ad49a62663309cff927dea2930cf
- Cloud-BioLinux-Package-Documentation/.git/objects/d1/be1a86f2abae24b39f5a0377265ac31ee8f47f
- Cloud-BioLinux-Package-Documentation/.git/objects/d1/9e40bfd284330a61ded1cd1179df4e3c1b7c2b
- Cloud-BioLinux-Package-Documentation/.git/objects/93/6bc62d1c82804daa7dba0b77a22e268a8b57b7
- Cloud-BioLinux-Package-Documentation/.git/objects/93/ee5db925fd71975df29796f986fde63b846eba
- Cloud-BioLinux-Package-Documentation/.git/objects/93/6d108b740779214664e123037a0bcc03386f7e
- Cloud-BioLinux-Package-Documentation/.git/objects/93/d2a52a3cb96bbb804a7d48e857cd846666c9ed
- Cloud-BioLinux-Package-Documentation/.git/objects/8a/58fa07f9575c02bf464ac4a8d731f58c177b8e
- Cloud-BioLinux-Package-Documentation/.git/objects/8a/fb8d43d321f16cd5198279d9015cd8d941d060
- Cloud-BioLinux-Package-Documentation/.git/objects/34/0e2a73a874358d7a80102ae99f4a68632d1e06
- Cloud-BioLinux-Package-Documentation/.git/objects/34/880f6b02f10fcb41aa86aecf34348aa727659f
- Cloud-BioLinux-Package-Documentation/.git/objects/57/65a74e401c77f2869279ab44728a7eb2a46619
- Cloud-BioLinux-Package-Documentation/.git/objects/57/d07d7bee3fda1d5fd82e1b821b1fa6a1f24b00
- Cloud-BioLinux-Package-Documentation/.git/objects/57/0c673248fd6c7ceb89f186622e5e348926a856
- Cloud-BioLinux-Package-Documentation/.git/objects/2e/1f181bb73f6ab81860bad4bd2acb907ac7ad66
- Cloud-BioLinux-Package-Documentation/.git/objects/81/059e248a50acdbb748fa859f709f9d0ee26c6f
- Cloud-BioLinux-Package-Documentation/.git/objects/81/ddc3919c22819e3a198292a4ede061261f2bd5
- Cloud-BioLinux-Package-Documentation/.git/objects/81/94411344df9c0dc308b97afff2d0d85cd2a481
- Cloud-BioLinux-Package-Documentation/.git/objects/f5/e988c8d288c919dcb732cb33c76df79004ffb7
- Cloud-BioLinux-Package-Documentation/.git/objects/f5/1f13e6427220c8bfd667a5d8908b5c1fbd8084
- Cloud-BioLinux-Package-Documentation/.git/objects/f5/771f6133bc90ca985aa5f8c96e2a3f1ab46d84
- Cloud-BioLinux-Package-Documentation/.git/objects/f5/2c6d0d0adf90ecc9f1dd7daa06a55b57e4a3c7
- Cloud-BioLinux-Package-Documentation/.git/objects/f5/9b1787ae2ad6307d98fcc28de3b7b89e04859f
- Cloud-BioLinux-Package-Documentation/.git/objects/f5/97ccb3db73f494520993d71b77c91e16ea23da
- Cloud-BioLinux-Package-Documentation/.git/objects/f5/79902cc8a67d8021ec692a5ba4cb214c26d5a7
- Cloud-BioLinux-Package-Documentation/.git/objects/5a/8c5817937b96f9c3c61665cb2ee28830381f65
- Cloud-BioLinux-Package-Documentation/.git/objects/5a/42f4a9612e6b516d161a13f52544fd5c3186f9
- Cloud-BioLinux-Package-Documentation/.git/objects/5a/9b5f7f81cc7b02f74926d75255e1fbf0a12c4f
- Cloud-BioLinux-Package-Documentation/.git/objects/43/40fd0baca4d5ccea8da5f90e2de58e7dd7e77e
- Cloud-BioLinux-Package-Documentation/.git/objects/43/e2fd9943878392db50c45251c39a12ec6358d8
- Cloud-BioLinux-Package-Documentation/.git/objects/e8/a743840ba688baaf4296459b4a6be0e5c51e4a
- Cloud-BioLinux-Package-Documentation/.git/objects/e8/bf886ae338332c66b5e4d1b0b76959d6cb448b
- Cloud-BioLinux-Package-Documentation/.git/objects/e8/947f15087d279afd798636080cb2e2f9bf05de
- Cloud-BioLinux-Package-Documentation/.git/objects/e8/eb82b9634c28208e07a6bfd2bebfc18f79085f
- Cloud-BioLinux-Package-Documentation/.git/objects/40/3c062c76e486a19f0a8478f9eb4b3c3ce907a3
- Cloud-BioLinux-Package-Documentation/.git/objects/40/a1e9f71ce735ba0bbcefd809c00322074cc806
- Cloud-BioLinux-Package-Documentation/.git/objects/40/b93b3c5bd3b52bbadb0541a66222a1a33df38d
- Cloud-BioLinux-Package-Documentation/.git/objects/40/822e798bc72c8a77c0ccfbd75e97e732e8aa90
- Cloud-BioLinux-Package-Documentation/.git/objects/dd/2bf7de50110d56dc79145e179ed4f3a1064be7
- Cloud-BioLinux-Package-Documentation/.git/objects/dd/91ec4bbce2e3c91a59a7b709ccdad154da46cf
- Cloud-BioLinux-Package-Documentation/.git/objects/b6/3e9ba8d6621ea58efccd82eeb5c5e1e099356d
- Cloud-BioLinux-Package-Documentation/.git/objects/b6/e2ea118e4f196f5bacd293c37ff072b2cf84e4
- Cloud-BioLinux-Package-Documentation/.git/objects/2b/8841956bf937877bec3ce9fdd236ab538a01d7
- Cloud-BioLinux-Package-Documentation/.git/objects/2b/453d203c30f93b0d2279c3ce7fd3cae1ab5d78
- Cloud-BioLinux-Package-Documentation/.git/objects/2b/76a6c2708e6a9b9ff7c6be1f8ab143d6d7e8cc
- Cloud-BioLinux-Package-Documentation/.git/objects/2b/572db84bb0bd750f4b361a16ce42a6ad8af859
[truncated: 1,209 more entries]
